# Supplementary material for: Ultrasound-Assisted Extraction of Bioactive Compounds from Broccoli By-Products
Source: Foods. 2024 May 7;13(10):1441. doi: 10.3390/foods13101441 (PMC11120188; doi:10.3390/foods13101441)
Supplement: Supplementary file 1 [file foods-13-01441-s001.zip]

Archive with 1 entries (1 files):
- foods-2929300-supplementary.pdf
